# Supplementary material for: Participation in Household Physical Activity Lowers Mortality Risk in Chinese Women and Men
Source: Int J Environ Res Public Health. 2023 Jan 5;20(2):987. doi: 10.3390/ijerph20020987 (PMC9859537; doi:10.3390/ijerph20020987)
Supplement: Supplementary file 1 [file ijerph-20-00987-s001.zip]

Archive with 1 entries (1 files):
- ijerph-2112454-supplementary.pdf
